# Supplementary material for: A human fetal lung cell atlas uncovers proximal-distal gradients of differentiation and key regulators of epithelial fates
Source: Cell. Author manuscript; Available in PMC 2025 Dec 4. (PMC7618435; doi:10.1016/j.cell.2022.11.005)
Supplement: Table S5 [file EMS211310-supplement-Table_S5.xlsx]

## Sheet: qRT-PCR
Gene	Primer sequences (5'-3')	Gene ID
ACTB	F: AGAAGAGCTACGAGCTGCCTGAC R: GGAGTTGAAGGTAGTTTCGTGGATG	NM_001101
ASCL1	F: GGAGCAGGAGCTTCTCGACTTCA R: AGGTTGTGCGATCACCCTGCT	NM_004316
NEUROD1	F:GGTGCCTTGCTATTCTAAGACGC R:GCAAAGCGTCTGAACGAAGGAG	NM_002500
GHRL	F:GCAGAGGATGAACTGGAAGTCC R:CTCTTCCCAGAGGATGTCCTGA	NM_016362
GRP	F:GACCGTGCTGACCAAGATGTAC R:AGGCTCCCTCTCTCAGAAACAG	NM_002091
CYTL1	F:GAAGGACAAAGCACGGAAGCTGT R:TCCCTTAGCGCTGACGATCTGG	NM_018659
FMO2	F:CTTGTGTAGCCTGCCCTCAGAGA R:TGGTCTGCAACGTCTGGCTCT	NM_001460
NDUFA4L2	F:CTTAATCTGCCTGGGCATGGGC R:TTCCAGGGCTCCGGGTTGTT	NM_020142
KRT4	F:GTGAAGCTGGCCTTGGACATCG R:ACGGCACTCTGGCATTCTCCA	NM_002272
SERPINA1	F:GCAATGCCACCGCCATCTTCT R:AGCTGGCAGACCTTCTGTCTTCA	NM_001127705
MUC5B	F:CCGCATCAACACGACCATCCTG R:TGAGTACTTGGACGCTCCGGG	NM_02458
SCGB3A1	F:CCACCTCATAGAGGGCTCCCAG R:AGATGCTCCAGTCTCGGCTCAG	NM_052863
TESC	F:TACGAGGGGATCACCTTCGAGGA R:GCGGACGTGCATCTTGGTCTC	NR_031766
SCGB3A2	F:TCTGGGCATTTCTGTTGAGCA R:gcagggaggataggagcatca	NM_054023
TP63	F:TGGACgtATTCCACTGAACTGAAGA R:CCCTCTACTCGAATCAAATGACTAGGA	NM_003722
SCGB1A1	F:CAGAGAAAGCATCATTAAGCTCATgg R:gcttgtggtttattgaagagagcaag	NM_003357
FOXJ1	F:GGCCATCTACAAGTGGATCACG R:AGCACTTGTTCAGAGACAGGTTGTG	NM_001454
SOX9	F:CCAGTACCCGCACTTGCACAAC R:CTGCCCGTTCTTCACCGACTTC	NM_000346
MUC4	F:GCTACTGTGACCATGGAGGCCA R:CCCAGGCCGTGTAGATGGAGAA	NM_018406
KRT5	F:CAGGAGCTCATGAACACCAAGC R:CACTGCCATATCCAGAGGAAACAC	NM_000424
CHGA	F:GGTTCTTGAGAACCAGAGCAGC R:GCTTCACCACTTTTCTCTGCCTC	NM_001275

## Sheet: HCR_SOX9
SOX9 (5'-3')	B1	B3
	gaggagggcagcaaacggaaACCTCTTTCTTAAGACTGCAGTGAA	gtccctgcctctatatctttACCTCTTTCTTAAGACTGCAGTGAA
	AGATTTCATCTCCTTTGCTTGCCTTtagaagagtcttcctttacg	AGATTTCATCTCCTTTGCTTGCCTTttccactcaactttaacccg
	gaggagggcagcaaacggaaAGGAAAGCTCCAACAACCTATTTTA	gtccctgcctctatatctttAGGAAAGCTCCAACAACCTATTTTA
	TTTAACAACAGATGACCATACCCTTtagaagagtcttcctttacg	TTTAACAACAGATGACCATACCCTTttccactcaactttaacccg
	gaggagggcagcaaacggaaTGATTTAAATGCCAGGTTTCTTAAG	gtccctgcctctatatctttTGATTTAAATGCCAGGTTTCTTAAG
	CCAAAGCTTTTACCTAAAGACAAAAtagaagagtcttcctttacg	CCAAAGCTTTTACCTAAAGACAAAAttccactcaactttaacccg
	gaggagggcagcaaacggaaTGGTCGGTGTAGTCGTACTGTGAGC	gtccctgcctctatatctttTGGTCGGTGTAGTCGTACTGTGAGC
	TGGCTGTAGTAGGAGCTGGAGTTCTtagaagagtcttcctttacg	TGGCTGTAGTAGGAGCTGGAGTTCTttccactcaactttaacccg
	gaggagggcagcaaacggaaTGAAGGGGTCCAGGAGATTCATACG	gtccctgcctctatatctttTGAAGGGGTCCAGGAGATTCATACG
	CCTTCTCCTGCTCGTCGGTCATCTTtagaagagtcttcctttacg	CCTTCTCCTGCTCGTCGGTCATCTTttccactcaactttaacccg
	gaggagggcagcaaacggaaGTTCTCGGTGTCCGAGCCGGAGCCC	gtccctgcctctatatctttGTTCTCGGTGTCCGAGCCGGAGCCC
	GGGGAACGTGTTCTCCTGGGGCCGCtagaagagtcttcctttacg	GGGGAACGTGTTCTCCTGGGGCCGCttccactcaactttaacccg
	gaggagggcagcaaacggaaTGTAGGTGACCTGGCCGTGCGTGGC	gtccctgcctctatatctttTGTAGGTGACCTGGCCGTGCGTGGC
	CGGTGCTGCTGATGCCGTAGCTGCCtagaagagtcttcctttacg	CGGTGCTGCTGATGCCGTAGCTGCCttccactcaactttaacccg
	gaggagggcagcaaacggaaCTTGATGTGCGTTCGCTGGGACTGG	gtccctgcctctatatctttCTTGATGTGCGTTCGCTGGGACTGG
	GTAGTGGCTGGGGCTCAGCTGCTCCtagaagagtcttcctttacg	GTAGTGGCTGGGGCTCAGCTGCTCCttccactcaactttaacccg
	gaggagggcagcaaacggaaGGTTGAAGGGGCTGTAGGCGATCTG	gtccctgcctctatatctttGGTTGAAGGGGCTGTAGGCGATCTG
	GCGGGTAGGAGGGGCTGTAGTGTGGtagaagagtcttcctttacg	GCGGGTAGGAGGGGCTGTAGTGTGGttccactcaactttaacccg
	gaggagggcagcaaacggaaCGGGATGGAAGGGACCCCAGAGGTG	gtccctgcctctatatctttCGGGATGGAAGGGACCCCAGAGGTG
	TTCCCAGTGCTGGGGGCTGTGGGTCtagaagagtcttcctttacg	TTCCCAGTGCTGGGGGCTGTGGGTCttccactcaactttaacccg
	gaggagggcagcaaacggaaGTGGGAGGCCTCCTCAAGGTCGAGT	gtccctgcctctatatctttGTGGGAGGCCTCCTCAAGGTCGAGT
	GGATCATCTCGGCCATCTTCGCCCTtagaagagtcttcctttacg	GGATCATCTCGGCCATCTTCGCCCTttccactcaactttaacccg
	gaggagggcagcaaacggaaAGTTGCCTTTAGCTTAAATGTCTTT	gtccctgcctctatatctttAGTTGCCTTTAGCTTAAATGTCTTT
	TGTTTGTGTCTTGGAAATTTGGGTAtagaagagtcttcctttacg	TGTTTGTGTCTTGGAAATTTGGGTAttccactcaactttaacccg
	gaggagggcagcaaacggaaTCCAGTTTCTCGTTGATTTCGCTGC	gtccctgcctctatatctttTCCAGTTTCTCGTTGATTTCGCTGC
	CGCTTGCTCTGAAGAGGGTTTAAAAtagaagagtcttcctttacg	CGCTTGCTCTGAAGAGGGTTTAAAAttccactcaactttaacccg
	gaggagggcagcaaacggaaGTAATGAATCATACACAGTACATAC	gtccctgcctctatatctttGTAATGAATCATACACAGTACATAC
	AAAATATGTATAAATCCCCTCAAAAtagaagagtcttcctttacg	AAAATATGTATAAATCCCCTCAAAAttccactcaactttaacccg
	gaggagggcagcaaacggaaGGGCACACTGTTCAACTAAGAGTAG	gtccctgcctctatatctttGGGCACACTGTTCAACTAAGAGTAG
	AAAATACTCTGGTTGCAAGAAAAGCtagaagagtcttcctttacg	AAAATACTCTGGTTGCAAGAAAAGCttccactcaactttaacccg
	gaggagggcagcaaacggaaCAAAGCCTGAGGAATTAAGCAAAGT	gtccctgcctctatatctttCAAAGCCTGAGGAATTAAGCAAAGT
	TTTTTAAGGCAGCTCCTCCTTAAATtagaagagtcttcctttacg	TTTTTAAGGCAGCTCCTCCTTAAATttccactcaactttaacccg
	gaggagggcagcaaacggaaACTATTGTTTACTCCCATAATTGCA	gtccctgcctctatatctttACTATTGTTTACTCCCATAATTGCA
	GATAAAGCTTACCAAATGCTTCTCTtagaagagtcttcctttacg	GATAAAGCTTACCAAATGCTTCTCTttccactcaactttaacccg
	gaggagggcagcaaacggaaCATCTGCCTTCCACATGGGGCCCAG	gtccctgcctctatatctttCATCTGCCTTCCACATGGGGCCCAG
	AGAGGCACAGGTGACAGAGCGAGCAtagaagagtcttcctttacg	AGAGGCACAGGTGACAGAGCGAGCAttccactcaactttaacccg
	gaggagggcagcaaacggaaAGGAATACAAAGAAACTTGCTTTTA	gtccctgcctctatatctttAGGAATACAAAGAAACTTGCTTTTA
	AAAAGGCATTTATACAAATCTAGGGtagaagagtcttcctttacg	AAAAGGCATTTATACAAATCTAGGGttccactcaactttaacccg
	gaggagggcagcaaacggaaACACTACATTTGCAATCTCTCATTT	gtccctgcctctatatctttACACTACATTTGCAATCTCTCATTT
	AGAAAACACTGCAAATGACTCAGTGtagaagagtcttcctttacg	AGAAAACACTGCAAATGACTCAGTGttccactcaactttaacccg

## Sheet: HCR_CYTL1
CYTL1 (5'-3')	B2
	cctcgtaaatcctcatcaaaCGGGCAGAGGCCCAGGCGTCCTCAT
	GGGCTCCCGCCAGGAGCAGCAGCAGaaatcatccagtaaaccgcc
	cctcgtaaatcctcatcaaaTAGCAGGTCGGGGGAGTGGGCCGCG
	TCCTGGCTCAGGGCCCGCATGCGGGaaatcatccagtaaaccgcc
	cctcgtaaatcctcatcaaaGACCTGCAGGAGGTTGAAGTCGCGG
	TCTCACACATGGCTCCGAGGGCTCCaaatcatccagtaaaccgcc
	cctcgtaaatcctcatcaaaGTGTATGTCCAGGTACAGCCTGGGC
	CCGCAGCTTGTCCAGCACACAGTAAaaatcatccagtaaaccgcc
	cctcgtaaatcctcatcaaaTTTCCAACACGGGGGCGAGGCCACA
	GTCCTTCAAGGAATCTACCTGGGCCaaatcatccagtaaaccgcc
	cctcgtaaatcctcatcaaaGTTCATGATGGTGTACAGCTTCCGT
	GAATACCAAATCTCTCCTGCAGAACaaatcatccagtaaaccgcc
	cctcgtaaatcctcatcaaaGTATTCCAAGGCATTGCAGTCATCC
	TGGCAGGACCGTAGTCACTGGGATTaaatcatccagtaaaccgcc
	cctcgtaaatcctcatcaaaCTGGTCTCAGTTCCCTTAGCGCTGA
	TAACTGTAGTTCTCTTGGGTTCTTTaaatcatccagtaaaccgcc
	cctcgtaaatcctcatcaaaCTCTGGCCCATTAAGTCTGGGTAGC
	CTAACACAAGACCTGTGAGGGTCATaaatcatccagtaaaccgcc
	cctcgtaaatcctcatcaaaCAGAAGGTAGAGAGATACATAACAG
	CTGGGTAGGAATACCAGCCCTGTTTaaatcatccagtaaaccgcc
	cctcgtaaatcctcatcaaaTGGTTGCTAACTCTATGCTCAAAGG
	AGACATGAGTCAAGGGAATGAGAAGaaatcatccagtaaaccgcc
	cctcgtaaatcctcatcaaaCAACATGCTGTGTATCTAACCATCC
	TCCTTTTCTTCTTTTTAGTGACCAAaaatcatccagtaaaccgcc
	cctcgtaaatcctcatcaaaAAATAGTTGTTCATAAAAGTGAAGC
	AAAAACATACTATTGTGCAAGTTCTaaatcatccagtaaaccgcc
	cctcgtaaatcctcatcaaaAAGTACCATTACTCCATTAAACCAG
	AAGCAGGTTTCTATCAAGAAAGAATaaatcatccagtaaaccgcc
	cctcgtaaatcctcatcaaaAGAAAAAGGCATAATAGAAGCTTGG
	TGAAAGACAGTGAAGAAAGTCTGTGaaatcatccagtaaaccgcc
	cctcgtaaatcctcatcaaaGTCCTGTCAGCACTACGTAAAATAT
	TTTCATCACCTTTCAATGAAAGAGTaaatcatccagtaaaccgcc

## Sheet: HCR_SFTPC
SFTPC (5'-3')	B1	B2	B3
	gaggagggcagcaaacggaaCTCCTCCTCTCCCAGGTGTGACCAG	cctcgtaaatcctcatcaaaCTCCTCCTCTCCCAGGTGTGACCAG	gtccctgcctctatatctttCTCCTCCTCTCCCAGGTGTGACCAG
	ATCTTGCTGCAGGTGCTATGCTCTCtagaagagtcttcctttacg	ATCTTGCTGCAGGTGCTATGCTCTCaaatcatccagtaaaccgcc	ATCTTGCTGCAGGTGCTATGCTCTCttccactcaactttaacccg
	gaggagggcagcaaacggaaTCAGGTGCACTGGGCAGCAGGGAAT	cctcgtaaatcctcatcaaaTCAGGTGCACTGGGCAGCAGGGAAT	gtccctgcctctatatctttTCAGGTGCACTGGGCAGCAGGGAAT
	CCACCACCACCACGATAAGAAGGCGtagaagagtcttcctttacg	CCACCACCACCACGATAAGAAGGCGaaatcatccagtaaaccgcc	CCACCACCACCACGATAAGAAGGCGttccactcaactttaacccg
	gaggagggcagcaaacggaaTTCTGGCTCATGTGGAGACCCATGA	cctcgtaaatcctcatcaaaTTCTGGCTCATGTGGAGACCCATGA	gtccctgcctctatatctttTTCTGGCTCATGTGGAGACCCATGA
	CTCATCTCCAGAACCATCTCCGTGTtagaagagtcttcctttacg	CTCATCTCCAGAACCATCTCCGTGTaaatcatccagtaaaccgcc	CTCATCTCCAGAACCATCTCCGTGTttccactcaactttaacccg
	gaggagggcagcaaacggaaGGCAGTGGTAACCAGGTGCTCACTC	cctcgtaaatcctcatcaaaGGCAGTGGTAACCAGGTGCTCACTC	gtccctgcctctatatctttGGCAGTGGTAACCAGGTGCTCACTC
	GAGGCCAGTGGAGCCGATGGAGAAGtagaagagtcttcctttacg	GAGGCCAGTGGAGCCGATGGAGAAGaaatcatccagtaaaccgcc	GAGGCCAGTGGAGCCGATGGAGAAGttccactcaactttaacccg
	gaggagggcagcaaacggaaATCTTCATGATGTAGCAGCAGGTGC	cctcgtaaatcctcatcaaaATCTTCATGATGTAGCAGCAGGTGC	gtccctgcctctatatctttATCTTCATGATGTAGCAGCAGGTGC
	TCAAGACTGGGGATGCTCTCTGGAGtagaagagtcttcctttacg	TCAAGACTGGGGATGCTCTCTGGAGaaatcatccagtaaaccgcc	TCAAGACTGGGGATGCTCTCTGGAGttccactcaactttaacccg
	gaggagggcagcaaacggaaCGGGCTTGGCCTGCAGAGAGCATTC	cctcgtaaatcctcatcaaaCGGGCTTGGCCTGCAGAGAGCATTC	gtccctgcctctatatctttCGGGCTTGGCCTGCAGAGAGCATTC
	CCTGGCCCAGCTTAGACGTAGGCACtagaagagtcttcctttacg	CCTGGCCCAGCTTAGACGTAGGCACaaatcatccagtaaaccgcc	CCTGGCCCAGCTTAGACGTAGGCACttccactcaactttaacccg
	gaggagggcagcaaacggaaTGTAGTAGAGCGGCACCTCGCCACA	cctcgtaaatcctcatcaaaTGTAGTAGAGCGGCACCTCGCCACA	gtccctgcctctatatctttTGTAGTAGAGCGGCACCTCGCCACA
	GACCCTGCTCACCGGAGGCGTCCTAtagaagagtcttcctttacg	GACCCTGCTCACCGGAGGCGTCCTAaaatcatccagtaaaccgcc	GACCCTGCTCACCGGAGGCGTCCTAttccactcaactttaacccg
	gaggagggcagcaaacggaaGGGCAGAAGCAGCTTCTTGCCCGTC	cctcgtaaatcctcatcaaaGGGCAGAAGCAGCTTCTTGCCCGTC	gtccctgcctctatatctttGGGCAGAAGCAGCTTCTTGCCCGTC
	TTTCTCCAGGGCTTGTCCCTGCGGTtagaagagtcttcctttacg	TTTCTCCAGGGCTTGTCCCTGCGGTaaatcatccagtaaaccgcc	TTTCTCCAGGGCTTGTCCCTGCGGTttccactcaactttaacccg

## Sheet: HCR_WNT2
WNT2 (5'-3')	B1	B2
	gaggagggcagcaaacggaaTCTGCATCAGGTCAGACTCCGTGTG	cctcgtaaatcctcatcaaaTCTGCATCAGGTCAGACTCCGTGTG
	AGGGGCGTTCATATTAACCCCCTTGtagaagagtcttcctttacg	AGGGGCGTTCATATTAACCCCCTTGaaatcatccagtaaaccgcc
	gaggagggcagcaaacggaaAGCAGAGGGAGCCAGAGCCAGATTC	cctcgtaaatcctcatcaaaAGCAGAGGGAGCCAGAGCCAGATTC
	TTGACCTCGGGGGTGAGCCAGGTCAtagaagagtcttcctttacg	TTGACCTCGGGGGTGAGCCAGGTCAaaatcatccagtaaaccgcc
	gaggagggcagcaaacggaaCTGTAGCTCTCATGTACCACCATGA	cctcgtaaatcctcatcaaaCTGTAGCTCTCATGTACCACCATGA
	TATCGCACATCACCCTGGAGGAGCCtagaagagtcttcctttacg	TATCGCACATCACCCTGGAGGAGCCaaatcatccagtaaaccgcc
	gaggagggcagcaaacggaaGTAGCGGTTGTCCAGTCAGCGTTCT	cctcgtaaatcctcatcaaaGTAGCGGTTGTCCAGTCAGCGTTCT
	GTGGATGGTGACGCCTGCTGGGGTCtagaagagtcttcctttacg	GTGGATGGTGACGCCTGCTGGGGTCaaatcatccagtaaaccgcc
	gaggagggcagcaaacggaaCAGATCCAATGGAGTCCTTGTAGAA	cctcgtaaatcctcatcaaaCAGATCCAATGGAGTCCTTGTAGAA
	AAAGAACCCAAAGGTCCAGTGTTCTtagaagagtcttcctttacg	AAAGAACCCAAAGGTCCAGTGTTCTaaatcatccagtaaaccgcc
	gaggagggcagcaaacggaaGCCACATGCCTTAGGAAATATCCCC	cctcgtaaatcctcatcaaaGCCACATGCCTTAGGAAATATCCCC
	GAAGAGGGGGCTTCCGTTGAGATAAtagaagagtcttcctttacg	GAAGAGGGGGCTTCCGTTGAGATAAaaatcatccagtaaaccgcc
	gaggagggcagcaaacggaaGAATAGGGTAGGCTTTAGGTGCAGC	cctcgtaaatcctcatcaaaGAATAGGGTAGGCTTTAGGTGCAGC
	TGACTGCAGAACACCAGGAGATGGAtagaagagtcttcctttacg	TGACTGCAGAACACCAGGAGATGGAaaatcatccagtaaaccgcc
	gaggagggcagcaaacggaaCCAAAGAGAACTCGCCAGGAGGGGA	cctcgtaaatcctcatcaaaCCAAAGAGAACTCGCCAGGAGGGGA
	CCGGCTGAACAGCCTGTCATGCTATtagaagagtcttcctttacg	CCGGCTGAACAGCCTGTCATGCTATaaatcatccagtaaaccgcc
	gaggagggcagcaaacggaaAACGTCAAGGTGGGTGGAGACAGTG	cctcgtaaatcctcatcaaaAACGTCAAGGTGGGTGGAGACAGTG
	GCTTGGCCAACTGCTCTAGAAAGAAtagaagagtcttcctttacg	GCTTGGCCAACTGCTCTAGAAAGAAaaatcatccagtaaaccgcc
	gaggagggcagcaaacggaaATTGAGAAAGCTCCTTTGAGACACT	cctcgtaaatcctcatcaaaATTGAGAAAGCTCCTTTGAGACACT
	CTTAATTGGGACCATTTGTGGGAAGtagaagagtcttcctttacg	CTTAATTGGGACCATTTGTGGGAAGaaatcatccagtaaaccgcc
	gaggagggcagcaaacggaaTGTTCCCATCTGAGAGAAGTATGGA	cctcgtaaatcctcatcaaaTGTTCCCATCTGAGAGAAGTATGGA
	AGGGGCAGTTGATTCTGCTTTCTTTtagaagagtcttcctttacg	AGGGGCAGTTGATTCTGCTTTCTTTaaatcatccagtaaaccgcc
	gaggagggcagcaaacggaaAAAGTCTTGGTCTTTTCAAAAGTTA	cctcgtaaatcctcatcaaaAAAGTCTTGGTCTTTTCAAAAGTTA
	GTAGCTGTAAAACCACTTGATCAGAtagaagagtcttcctttacg	GTAGCTGTAAAACCACTTGATCAGAaaatcatccagtaaaccgcc
	gaggagggcagcaaacggaaCAGGTAATTACCAATTACCCCTAAG	cctcgtaaatcctcatcaaaCAGGTAATTACCAATTACCCCTAAG
	AAAAGGGTATTGAAAGCCATTCTTCtagaagagtcttcctttacg	AAAAGGGTATTGAAAGCCATTCTTCaaatcatccagtaaaccgcc
	gaggagggcagcaaacggaaATAAATGCCTTGAAAAATACACATT	cctcgtaaatcctcatcaaaATAAATGCCTTGAAAAATACACATT
	CTTGTTACATCAGATTTTAATATGGtagaagagtcttcctttacg	CTTGTTACATCAGATTTTAATATGGaaatcatccagtaaaccgcc
	gaggagggcagcaaacggaaATACAACACACCATAGTACCAAAGG	cctcgtaaatcctcatcaaaATACAACACACCATAGTACCAAAGG
	CTTTCTGAGGCTTTTGCTCTTACAAtagaagagtcttcctttacg	CTTTCTGAGGCTTTTGCTCTTACAAaaatcatccagtaaaccgcc
	gaggagggcagcaaacggaaATATCAAGGGGACAGTAATGCAAAG	cctcgtaaatcctcatcaaaATATCAAGGGGACAGTAATGCAAAG
	GGAACTCTCATTCCCTAAAGATTTTtagaagagtcttcctttacg	GGAACTCTCATTCCCTAAAGATTTTaaatcatccagtaaaccgcc
	gaggagggcagcaaacggaaAGAATGAGGAAGAACCAATAATTTG	cctcgtaaatcctcatcaaaAGAATGAGGAAGAACCAATAATTTG
	CTAAATGACCTTACTGTATGGTATTtagaagagtcttcctttacg	CTAAATGACCTTACTGTATGGTATTaaatcatccagtaaaccgcc
	gaggagggcagcaaacggaaCTCCAGTAGGTTGTTTTGTACGAGT	cctcgtaaatcctcatcaaaCTCCAGTAGGTTGTTTTGTACGAGT
	GAGGCAAATGTTAACTATGGCAAAGtagaagagtcttcctttacg	GAGGCAAATGTTAACTATGGCAAAGaaatcatccagtaaaccgcc
	gaggagggcagcaaacggaaGTTAGACAACAATTTGGGAATGAGG	cctcgtaaatcctcatcaaaGTTAGACAACAATTTGGGAATGAGG
	AAAGGAGGAAAGAGTCACTTTGGAAtagaagagtcttcctttacg	AAAGGAGGAAAGAGTCACTTTGGAAaaatcatccagtaaaccgcc
	gaggagggcagcaaacggaaCAGCTACTGTCATTCCACTGTTCCC	cctcgtaaatcctcatcaaaCAGCTACTGTCATTCCACTGTTCCC
	CTGGCCTTCTTCACACCAAGCTCAGtagaagagtcttcctttacg	CTGGCCTTCTTCACACCAAGCTCAGaaatcatccagtaaaccgcc
	gaggagggcagcaaacggaaAGGGTAACTGAAGACTGAGCAGCTG	cctcgtaaatcctcatcaaaAGGGTAACTGAAGACTGAGCAGCTG
	CTCATGAAGGAATTCACACCAACCTtagaagagtcttcctttacg	CTCATGAAGGAATTCACACCAACCTaaatcatccagtaaaccgcc
	gaggagggcagcaaacggaaGTGGGACCCCCATGAAAGTGCCTTC	cctcgtaaatcctcatcaaaGTGGGACCCCCATGAAAGTGCCTTC
	ATCCAGCAGGAGGAAGGGCTGATGGtagaagagtcttcctttacg	ATCCAGCAGGAGGAAGGGCTGATGGaaatcatccagtaaaccgcc
	gaggagggcagcaaacggaaATTTGAAACACAGCCTGGATTGATG	cctcgtaaatcctcatcaaaATTTGAAACACAGCCTGGATTGATG
	CTGAGATGTCTCCTAAGATCCTTTCtagaagagtcttcctttacg	CTGAGATGTCTCCTAAGATCCTTTCaaatcatccagtaaaccgcc
	gaggagggcagcaaacggaaTAATTTGTGCCATATATTCCCCTTA	cctcgtaaatcctcatcaaaTAATTTGTGCCATATATTCCCCTTA
	GGGATTTCCCAATTATTTTGTTTTGtagaagagtcttcctttacg	GGGATTTCCCAATTATTTTGTTTTGaaatcatccagtaaaccgcc
	gaggagggcagcaaacggaaTTCGCCTCTCTTGGTCTCAATTTCC	cctcgtaaatcctcatcaaaTTCGCCTCTCTTGGTCTCAATTTCC
	GCAATGCCTGATATGTGCACCAATCtagaagagtcttcctttacg	GCAATGCCTGATATGTGCACCAATCaaatcatccagtaaaccgcc
	gaggagggcagcaaacggaaCTCAAGAGTGTGGTCCTATTTGTGA	cctcgtaaatcctcatcaaaCTCAAGAGTGTGGTCCTATTTGTGA
	GGATAAAGTCCTACACTATCTCAAAtagaagagtcttcctttacg	GGATAAAGTCCTACACTATCTCAAAaaatcatccagtaaaccgcc
	gaggagggcagcaaacggaaGAATGTCAGATCTAAACATACCAGG	cctcgtaaatcctcatcaaaGAATGTCAGATCTAAACATACCAGG
	CAGGAGGGATATATCTCAGCATAAAtagaagagtcttcctttacg	CAGGAGGGATATATCTCAGCATAAAaaatcatccagtaaaccgcc
	gaggagggcagcaaacggaaTTATGTAGGTTCCTACGTGGATATC	cctcgtaaatcctcatcaaaTTATGTAGGTTCCTACGTGGATATC
	ATAATCTCCCTTATGGATTAGGACAtagaagagtcttcctttacg	ATAATCTCCCTTATGGATTAGGACAaaatcatccagtaaaccgcc
	gaggagggcagcaaacggaaAAAAGCCGATAGCAATATTTCATTC	cctcgtaaatcctcatcaaaAAAAGCCGATAGCAATATTTCATTC
	ACAATAGACATTTCCTCTTTCAGAAtagaagagtcttcctttacg	ACAATAGACATTTCCTCTTTCAGAAaaatcatccagtaaaccgcc
	gaggagggcagcaaacggaaCTGATCCTCTACCAAGCTCTAAGGC	cctcgtaaatcctcatcaaaCTGATCCTCTACCAAGCTCTAAGGC
	TTCAGTGTATTTCAGGTTCCTGGAAtagaagagtcttcctttacg	TTCAGTGTATTTCAGGTTCCTGGAAaaatcatccagtaaaccgcc

## Sheet: HCR_NOTUM
NOTUM (5'-3')	B2
	cctcgtaaatcctcatcaaaCCCCTCGGCCCATGGCCGCGTCCAC
	GCAGGCTCAGCAGCAGCAGCACGCGaaatcatccagtaaaccgcc
	cctcgtaaatcctcatcaaaTCCTGCCCTCGCTGCCCCCGGCGCA
	GCTGCTGACCCCGGCGCCGCCAGGTaaatcatccagtaaaccgcc
	cctcgtaaatcctcatcaaaCGCCGCCTCGGTCCGCGGGGGAGGA
	GCTCTCCACGGGCTGTCCGGCCGCCaaatcatccagtaaaccgcc
	cctcgtaaatcctcatcaaaACCCTCCACGGCCGTGAAGTCCAGC
	GACTTGCGCCATGAAGCTGTCCATGaaatcatccagtaaaccgcc
	cctcgtaaatcctcatcaaaGCAGGGGTACAGGGACTGCGCCAGG
	CAGGTCCTCGTTGAGCTGCTGCGCGaaatcatccagtaaaccgcc
	cctcgtaaatcctcatcaaaGCCGTCGTTGCAGGTCACCGAGGTG
	CTCCTTCAGGTAGTAGCCGGCGGGGaaatcatccagtaaaccgcc
	cctcgtaaatcctcatcaaaGCCTTCCAGGAAGAGGAGCCACCGC
	GTTCTCGCGGTTGAAGCAGTACCAGaaatcatccagtaaaccgcc
	cctcgtaaatcctcatcaaaGCGCCGCATGGTGTCGTATCTGGAG
	GCGCGGCCAGTCCCGGGAGCTCATGaaatcatccagtaaaccgcc
	cctcgtaaatcctcatcaaaGAGGACAGGATCCCTGTGCCTGTGC
	CACCAGTAGGGGTTCTCCTCCGGCTaaatcatccagtaaaccgcc
	cctcgtaaatcctcatcaaaGTAGGGGATGAAGACCATGTTTGCG
	AGCCCCGCTCCAAACATCACTGGAGaaatcatccagtaaaccgcc
	cctcgtaaatcctcatcaaaGGCGCCCATGAAGGCGTACTCGTTC
	CTCCCGCACCACCTCCTGGATGATGaaatcatccagtaaaccgcc
	cctcgtaaatcctcatcaaaTTGGCCCCGCTCAGCCCTCTGCCCA
	GCGCTGCTCCCGGCCAGCAGCAGCAaaatcatccagtaaaccgcc
	cctcgtaaatcctcatcaaaGTCCACATTCAGGAGCACCCCGGTG
	CAGCTTCTCCAGCTGCTCAGCCACAaaatcatccagtaaaccgcc
	cctcgtaaatcctcatcaaaGGCCTCGCACCTGGATGGCTGGGTA
	TGTCCAGGAACCAGCCGGAGTCAGCaaatcatccagtaaaccgcc
	cctcgtaaatcctcatcaaaGACGCAGTCTGTGTGGCGATACTGC
	CTCCGTGGGCGCGCACGTGATCGTGaaatcatccagtaaaccgcc
	cctcgtaaatcctcatcaaaGTTCCAGTACCTGATGCCACGGCGG
	GCGTCGGCAGCGCTCCGGGACCACCaaatcatccagtaaaccgcc
	cctcgtaaatcctcatcaaaAAGCAGTTCCACTCCTCGCCCTCCT
	AGGGTCGGGTAGACCTTGTAGCCAAaaatcatccagtaaaccgcc
	cctcgtaaatcctcatcaaaAGCCACTGCACCACGAACACAGGGC
	TCCACCGTCAGCTGTGCCTCGTCAAaaatcatccagtaaaccgcc
	cctcgtaaatcctcatcaaaGCACCGGCTGCCCCGTCAGGTGCAC
	TCTGGATGTACAGCCGCAGGCCCTCaaatcatccagtaaaccgcc
	cctcgtaaatcctcatcaaaGAGTGTGTGGCGCAGCTCGCGGCCG
	GGGGGCAAAGCTGGCCGGCACGTCCaaatcatccagtaaaccgcc
	cctcgtaaatcctcatcaaaCGGATGATGATCTCATGGGAGAGGC
	TTCACCTGGACATCCGTCCAGTGGCaaatcatccagtaaaccgcc
	cctcgtaaatcctcatcaaaGCAGTGCAGTGCTCGGGGCAGCGAC
	GTGGCTGTCATGGAGGCTCCTGTCCaaatcatccagtaaaccgcc
	cctcgtaaatcctcatcaaaGCAGCCCTTGAGGGGGGTCTTGCTG
	GGGGCAGCTGTCCACCAGGTGGACGaaatcatccagtaaaccgcc
	cctcgtaaatcctcatcaaaGGTGGGGCATGAGGGGTTGCAGTGG
	CTCTTGCCCCGTGAACTGGTCTCGGaaatcatccagtaaaccgcc
	cctcgtaaatcctcatcaaaCATGTGCATGAGGAACTGGGCCACG
	CTGGGCCACCGTCTGCATGTCGAAGaaatcatccagtaaaccgcc
	cctcgtaaatcctcatcaaaTCCCCAGCAGCTCACTGGGCTCCAG
	AGTCTGCCTAGCTTCCGTTGCTCAGaaatcatccagtaaaccgcc

## Sheet: HCR_FGFR4
FGFR4 (5'-3')	B2
	cctcgtaaatcctcatcaaaCAGACAGCCCGAGCGCTCCTCGGCC
	CGCGACCCCTGCACGCGGCAGGGTCaaatcatccagtaaaccgcc
	cctcgtaaatcctcatcaaaTCACCTGGCTCCTCCGCCGCCTCAC
	CCCACCAACTGCCTTCCTGGCTCCTaaatcatccagtaaaccgcc
	cctcgtaaatcctcatcaaaGGCCTCCAGGGACAAGACTGGAGGC
	GCAGGGCTCAAGCTCCACTTCCTCAaaatcatccagtaaaccgcc
	cctcgtaaatcctcatcaaaATCCTCAGGTAGGAAGCTGGCAATC
	TCGTGCCAGGCAGAGGTAGCGGCCAaaatcatccagtaaaccgcc
	cctcgtaaatcctcatcaaaGACTTGGGGTCCTCATCATCGTTGC
	CTGTGCCTATTCGAGGGGTCCCTATaaatcatccagtaaaccgcc
	cctcgtaaatcctcatcaaaGCCTCCAATGCGGTTCTCCCCATGA
	ACTCCAGTGCTGATGGCGCAGCCGAaaatcatccagtaaaccgcc
	cctcgtaaatcctcatcaaaGCGTTCTCTACCAGGCAGGTGTATG
	AGGTAGTTATAGCGGATGCTGCCCAaaatcatccagtaaaccgcc
	cctcgtaaatcctcatcaaaGGCTGTGGTGTTGGCCGGGAGCCCG
	CAGCAGCTCCACGTCGCTGCCCACCaaatcatccagtaaaccgcc
	cctcgtaaatcctcatcaaaGCTGCCGTTGATGACGATGTGCTTC
	ATAGGGGAAACCGTCGGCTCCGAAGaaatcatccagtaaaccgcc
	cctcgtaaatcctcatcaaaCACGTTCCGCAGGTACAGGACCTCC
	GGTGTACTCGCCTGCGTCCTCGGCTaaatcatccagtaaaccgcc
	cctcgtaaatcctcatcaaaCGAGCAAGGCGGGGCCGCTGGAGGA
	GGGCTTCCCAAGCACCAGCGAGGCCaaatcatccagtaaaccgcc
	cctcgtaaatcctcatcaaaTTCCCTTGGCGGCGCACTCCACGAT
	GCCGGGCCCGCAGGAACTCCCGCAGaaatcatccagtaaaccgcc
	cctcgtaaatcctcatcaaaATAGTAGTCAATGTGGTGGACGCCG
	AGGCAGGCGGCCGTTGCTGGTTTTCaaatcatccagtaaaccgcc
	cctcgtaaatcctcatcaaaCACGCATCAGCCCGTACAGCTCTGG
	TCTGGGAGGGCGCTGCGTGCCAGCAaaatcatccagtaaaccgcc
	cctcgtaaatcctcatcaaaGCACTGTGTCAGGCTGTGGCTGAGC
	CCAGGGGCCCCATGCTATCAAGGTCaaatcatccagtaaaccgcc
	cctcgtaaatcctcatcaaaCAAGGTCCAAGAAGCCGAGCAGAAC
	GCCAAACCCGGGATGGGGACTAAGCaaatcatccagtaaaccgcc

## Sheet: HCR_SCGB1A1
SCGB1A1 (5'-3')	B1
	gaggagggcagcaaacggaaTCCGTCTCTGAGTCTGGTGGGCTAG
	AGGGGGATGCTCTGGCCCGTCTCTGtagaagagtcttcctttacg
	gaggagggcagcaaacggaaGAGGGTGACAGCGAGTTTCATGGTG
	GCAGCAGAGAGCCAGTGTGACCAGGtagaagagtcttcctttacg
	gaggagggcagcaaacggaaCTCGGGCAGATCTCTGCAGAAGCGG
	AGGAGGGTTTCGATGACACGCTGAAtagaagagtcttcctttacg
	gaggagggcagcaaacggaaGCAGCCTCATAACTGGAGGGTGTGT
	TCTTGATCAGGGCTGAAAAGTTCCAtagaagagtcttcctttacg
	gaggagggcagcaaacggaaTTCTTCAGCTGAGCCCCTGCCTCCC
	GGCTTTTGGGGGAGGGTGTCCACCAtagaagagtcttcctttacg
	gaggagggcagcaaacggaaTTTCCATGAGCTTAATGATGCTTTC
	AATTACACAGTGAGCTTTGGGCTATtagaagagtcttcctttacg
	gaggagggcagcaaacggaaAGCAGTTGGGGATCTTCAGCTTCTA
	TCAAAGCATGGCAGCGGCAGAGGCTtagaagagtcttcctttacg

## Sheet: HCR_SCGB3A2
SCGB3A2 (5'-3')	B1	B3
	gaggagggcagcaaacggaaAGTGGTTCCACTTGCCATACAAAGT	gtccctgcctctatatctttAGTGGTTCCACTTGCCATACAAAGT
	GAAAAATCTAGCAAAATCCACCAAGtagaagagtcttcctttacg	GAAAAATCTAGCAAAATCCACCAAGttccactcaactttaacccg
	gaggagggcagcaaacggaaGTTATCTGGGATATTTTTCAGGAGT	gtccctgcctctatatctttGTTATCTGGGATATTTTTCAGGAGT
	AGGAAGATAGTTACCAGCTTCATGAtagaagagtcttcctttacg	AGGAAGATAGTTACCAGCTTCATGAttccactcaactttaacccg
	gaggagggcagcaaacggaaAGTAACTACAAAGGCTGATGGTCAC	gtccctgcctctatatctttAGTAACTACAAAGGCTGATGGTCAC
	CTTTGTTGATGAGGAAGGCAGTAGCtagaagagtcttcctttacg	CTTTGTTGATGAGGAAGGCAGTAGCttccactcaactttaacccg
	gaggagggcagcaaacggaaAGGTGCCAACTTGTCAACAGGAAGG	gtccctgcctctatatctttAGGTGCCAACTTGTCAACAGGAAGG
	AAAGGGAAGAATGTTGTCCAGAGGTtagaagagtcttcctttacg	AAAGGGAAGAATGTTGTCCAGAGGTttccactcaactttaacccg
	gaggagggcagcaaacggaaGAGTTTTCAGAAGAAGCTTTAATGG	gtccctgcctctatatctttGAGTTTTCAGAAGAAGCTTTAATGG
	CCACAAGGTGCTCAACAGAAATGCCtagaagagtcttcctttacg	CCACAAGGTGCTCAACAGAAATGCCttccactcaactttaacccg
	gaggagggcagcaaacggaaCAGCTCATTTACACACTTCCTTAGC	gtccctgcctctatatctttCAGCTCATTTACACACTTCCTTAGC
	CTTCACAGCTTCAGAAGCCTCTGGTtagaagagtcttcctttacg	CTTCACAGCTTCAGAAGCCTCTGGTttccactcaactttaacccg
	gaggagggcagcaaacggaaCACCAAGTGTGATAGCGCCTCCAGC	gtccctgcctctatatctttCACCAAGTGTGATAGCGCCTCCAGC
	CCACCTCCGCTCTTTATCTTGATGTtagaagagtcttcctttacg	CCACCTCCGCTCTTTATCTTGATGTttccactcaactttaacccg
	gaggagggcagcaaacggaaGAGGATAGGAGCATCATCTTCCATC	gtccctgcctctatatctttGAGGATAGGAGCATCATCTTCCATC
	TAATTGGTAGAACAGGTTTCAGGCAtagaagagtcttcctttacg	TAATTGGTAGAACAGGTTTCAGGCAttccactcaactttaacccg
	gaggagggcagcaaacggaaGTCACTACATTTTAGGGCATTTGAT	gtccctgcctctatatctttGTCACTACATTTTAGGGCATTTGAT
	TCATTGCTTTATTTGTCCTTTTCACtagaagagtcttcctttacg	TCATTGCTTTATTTGTCCTTTTCACttccactcaactttaacccg

## Sheet: HCR_SCGB3A1
SCGB3A1 (5'-3')	B1	B3
	gaggagggcagcaaacggaaGGGCTCGGGGCGCGCGGGGAACCTG	gtccctgcctctatatctttGGGCTCGGGGCGCGCGGGGAACCTG
	AGGAGGGCGGCGAGCTTCATGGCGCtagaagagtcttcctttacg	AGGAGGGCGGCGAGCTTCATGGCGCttccactcaactttaacccg
	gaggagggcagcaaacggaaAGCTGCAGGACAGGGCCACGCAGAG	gtccctgcctctatatctttAGCTGCAGGACAGGGCCACGCAGAG
	CCGAGCCCACTAAGAAAGCAGCAGCtagaagagtcttcctttacg	CCGAGCCCACTAAGAAAGCAGCAGCttccactcaactttaacccg
	gaggagggcagcaaacggaaGCGCAGCGACAGGCTGGGCCACAGG	gtccctgcctctatatctttGCGCAGCGACAGGCTGGGCCACAGG
	CGGCCCCGGCCTCCGCCGCCGACTCtagaagagtcttcctttacg	CGGCCCCGGCCTCCGCCGCCGACTCttccactcaactttaacccg
	gaggagggcagcaaacggaaGAGGGTGCCGAGGGGGTTGGCCAGG	gtccctgcctctatatctttGAGGGTGCCGAGGGGGTTGGCCAGG
	GCTGCTCAGCAGGAGCTTCAGCGGGtagaagagtcttcctttacg	GCTGCTCAGCAGGAGCTTCAGCGGGttccactcaactttaacccg
	gaggagggcagcaaacggaaCTCTATGAGGTGGTTCACGGGGATG	gtccctgcctctatatctttCTCTATGAGGTGGTTCACGGGGATG
	CAGCTCAGCCACACACTTCTGGGAGtagaagagtcttcctttacg	CAGCTCAGCCACACACTTCTGGGAGttccactcaactttaacccg
	gaggagggcagcaaacggaaGGCCTTCACGGCCCCCACGGCCTGG	gtccctgcctctatatctttGGCCTTCACGGCCCCCACGGCCTGG
	TGTCAGGGCCCCCAGCAGGGCCTTCtagaagagtcttcctttacg	TGTCAGGGCCCCCAGCAGGGCCTTCttccactcaactttaacccg
	gaggagggcagcaaacggaaAGATGCTCCAGTCTCGGCTCAGCCA	gtccctgcctctatatctttAGATGCTCCAGTCTCGGCTCAGCCA
	GGTGGGCAGCGTCTTGTCCTCAGGTtagaagagtcttcctttacg	GGTGGGCAGCGTCTTGTCCTCAGGTttccactcaactttaacccg
	gaggagggcagcaaacggaaCTCCCCGCGGCGGGGTTTTCAGCCC	gtccctgcctctatatctttCTCCCCGCGGCGGGGTTTTCAGCCC
	GGGGCCGGGGGAAGGGGATGGACGGtagaagagtcttcctttacg	GGGGCCGGGGGAAGGGGATGGACGGttccactcaactttaacccg

[truncated: 46 more sheets: HCR_GHRL, HCR_GRP, HCR_ASCL1, HCR_NEUROD1, HCR_NEUROG3, HCR_MUC16, HCR_LTF, HCR_FOXJ1, HCR_TP63, HCR_F3, HCR_IGFBP3, HCR_MUC5AC, HCR_NAPSA, HCR_ETV5, HCR_SPOCK2, HCR_SFTPA1, HCR_STC1, HCR_TPPP3, HCR_MMP28, HCR_FGF7 …]
